# Supplementary material for: Different Leaf Strategies Between Lithophytic and Terrestrial Orchids in a Subtropical Karst Forest
Source: Plants (Basel). 2025 Apr 8;14(8):1161. doi: 10.3390/plants14081161 (PMC12030510; doi:10.3390/plants14081161)
Supplement: Supplementary file 1 [file plants-14-01161-s001.zip]

Archive with 1 entries (1 files):
- plants-3495571-supplementary.pdf
